# Supplementary material for: Imported Dengue Fever in Milan, Italy: A Seven-Year Retrospective Study
Source: Infect Dis Rep. 2025 Sep 12;17(5):113. doi: 10.3390/idr17050113 (PMC12452528; doi:10.3390/idr17050113)
Supplement: Supplementary file 1 [file idr-17-00113-s001.zip]

Archive with 1 entries (1 files):
- idr-3733056-supplementary.pdf
